# Supplementary material for: Effects of Donepezil Treatment on Brain Metabolites, Gut Microbiota, and Gut Metabolites in an Amyloid Beta-Induced Cognitive Impairment Mouse Pilot Model
Source: Molecules. 2022 Oct 5;27(19):6591. doi: 10.3390/molecules27196591 (PMC9572896; doi:10.3390/molecules27196591)
Supplement: Supplementary file 1 [file molecules-27-06591-s001.zip]

Archive with 1 entries (1 files):
- molecules-1918382-supplementary.pdf
